# Supplementary material for: ROMP and Vinyl Polynorbornenes with Vanadium(III) and Nickel(II) diNHC Complexes
Source: Int J Mol Sci. 2025 Jul 12;26(14):6691. doi: 10.3390/ijms26146691 (PMC12294648; doi:10.3390/ijms26146691)
Supplement: Supplementary file 1 [file ijms-26-06691-s001.zip]

Archive with 1 entries (1 files):
- ijms-3739206-supplementary.pdf
